# Supplementary material for: Engineered human meniscus’ matrix-forming phenotype is unaffected by low strain dynamic compression under hypoxic conditions
Source: PLoS One. 2021 Mar 10;16(3):e0248292. doi: 10.1371/journal.pone.0248292 (PMC7946300; doi:10.1371/journal.pone.0248292)
Supplement: S1 Dataset — (XLSX) [file pone.0248292.s005.xlsx]

## Sheet: Prelim. GF comparison expansion
	Donor sex/age	Condition	Population doublings (PD)	PD/day
	F/21y	Control	3.3505	0.478642
	F/21y	FGF-2	3.7866	0.540942
	F/21y	TGF-β1+FGF-2	4.3505	0.6215
	M/24y	Control	3.32193	0.474561
	M/24y	FGF-2	3.48543	0.497918
	M/24y	TGF-β1+FGF-2	4.03562	0.576518
	M/21y_a	Control	2.848	0.406857
	M/21y_a	FGF-2	3.77961	0.539944
	M/21y_a	TGF-β1+FGF-2	4.4638	0.637685
	F/26y	Control	2.55254	0.364649
	F/26y	FGF-2	3.25298	0.464712
	F/26y	TGF-β1+FGF-2	4.34577	0.620825
	M/18y	Control	2.90046	0.483411
	M/18y	FGF-2	3.20163	0.533606
	M/18y	TGF-β1+FGF-2	5.1592	0.859866
	M/42y	Control	3.38724	0.56454
	M/42y	FGF-2	4.08586	0.680977
	M/42y	TGF-β1+FGF-2	5.55454	0.925756
	M/26y_a	Control	1.89984	0.271405
	M/26y_a	FGF-2	1.6477	0.235385
	M/26y_a	TGF-β1+FGF-2	3.67807	0.525439
	M/21y_b	Control	1.54157	0.220224
	M/21y_b	FGF-2	1.54749	0.22107
	M/21y_b	TGF-β1+FGF-2	2.77259	0.396084

## Sheet: Prelim. GF comparison culture
	Donor sex/age	Condition	Replicate	Wet weight (mg)	Cylinder face area (mm^2)	GAG content (µg)	DNA content (µg)	GAG/DNA (µg/µg)	Instantaneous (peak) force change 0-10% (N)	Instantaneous (peak) force change 10-20% (N)	Equilibrium force change 0-10% (N)	Equilibrium force change 10-20% (N)	Instantaneous modulus 0-10% (kPa)	Instantaneous modulus 10-20% (kPa)	Equilibrium modulus 0-10% (kPa)	Equilibrium modulus 10-20% (kPa)
	M/26y_a	Control	1	87.9	34.189	144.806	18.209	7.95245	0.105396	0.261396	0.0079938	0.0172805	30.8276	74.1182	2.33812	2.71629
	M/26y_a	Control	2	86.1	32.2765	113.659	14.6502	7.75817	0.107649	0.235649	0.00756973	0.0194628	33.352	70.6641	2.34528	3.68476
	M/26y_a	Contorl	3	88.8	33.011	143.986	19.3754	7.43139	0.0834685	0.174468	0.00375119	0.00936357	25.285	51.7153	1.13634	1.70016
	M/26y_a	FGF-2	1	84.6	30.3395	125.954	14.4043	8.74419	0.0618559	0.170856	0.00653018	0.0162615	20.3879	54.1623	2.15237	3.20746
	M/26y_a	FGF-2	2	79.6	30.0645	125.954	13.5355	9.30543	0.0596937	0.182694	0.00676962	0.0182272	19.8552	58.5156	2.2517	3.81099
	M/26y_a	FGF-2	3	80.3	28.4325	117.757	13.7284	8.57762	0.0994955	0.274495	0.00855044	0.0199071	34.9936	93.5356	3.00728	3.99425
	M/26y_a	TGF-β1+FGF-2	1	56.4	24.433	62.8403	10.8558	5.78866	0.0542613	0.126261	0.00323229	0.0112912	22.2082	50.3536	1.32292	3.29838
	M/26y_a	TGF-β1+FGF-2	2	60.2	29.479	78.4138	10.0573	7.79674	0.0591712	0.147171	0.00649085	0.0160553	20.0723	47.7222	2.20186	3.24449
	M/26y_a	TGF-β1+FGF-2	3	49.2	22.5115	69.3976	10.1141	6.86146	0.0463514	0.0933514	0.00461409	0.0085022	20.5901	39.4186	2.04966	1.72717
	M/21y_b	Control	1	107.7	40.636	90.7087	24.6257	3.68349	0.0936306	0.228631	0.00929597	0.0257605	23.0413	53.9755	2.28762	4.05171
	M/21y_b	Control	2	94.1	30.279	106.282	15.901	6.68399	0.0963604	0.26136	0.00843229	0.0229038	31.8242	83.5325	2.78486	4.77939
	M/21y_b	FGF-2	1	106	37.2715	89.889	15.2846	5.88103	0.0864685	0.219468	0.00696597	0.0196143	23.1996	57.0147	1.86898	3.39357
	M/21y_b	FGF-2	2	133	42.959	111.2	16.3105	6.81771	0.112126	0.231126	0.0070572	0.0155937	26.1007	52.1588	1.64277	1.98712
	M/21y_b	FGF-2	3	110.4	38.4525	103.004	11.2314	9.17105	0.104243	0.294243	0.0122782	0.0291124	27.1096	73.3281	3.19308	4.37791
	M/21y_b	TGF-β1+FGF-2	1	70.4	29.806	74.3155	11.5859	6.4143	0.0616396	0.15164	0.00409918	0.0131981	20.6803	49.5003	1.37529	3.05271
	M/21y_b	TGF-β1+FGF-2	2	76.5	28.0045	48.0865	9.44977	5.08865	0.0745856	0.172586	0.00588229	0.0200052	26.6334	59.5273	2.10048	5.04307
	M/21y_b	TGF-β1+FGF-2	3	N/A	31.551	55.4634	12.792	4.3358	0.0696396	0.17064	0.00550677	0.0150432	22.0721	52.3384	1.74536	3.02256

## Sheet: Hypoxia TGF-beta3 effects
	Donor sex/age	1=NRX, 2=HYP	1=-TGF-β3, 2=+TGF-β3	Replicate	Wet weight (mg)	Cylinder face area (mm^2)	Height (mm)	% Diameter contraction	GAG content (µg)	DNA content (µg)	GAG/DNA (µg/µg)	Instantaneous (peak) force change 0-10% (N)	Instantaneous (peak) force change 10-20% (N)	Equilibrium force change 0-10% (N)	Equilibrium force change 10-20% (N)	Instantaneous modulus 0-10% (kPa)	Instantaneous modulus 10-20% (kPa)	Equilibrium modulus 0-10% (kPa)	Equilibrium modulus 10-20% (kPa)	Ct_β-Actin	Ct_B2M	Ct_YWHAZ	Ct_ACAN	Ct_COL1A2	Ct_COL2A1	Ct_SOX9	Ct_TGF-β1	Ct_TGF-β3	Ct_HIF-1α	Ct_HIF-2α	Ct_LOX	Ct_VEGF
	M/19y	2	2	1	61.4	28.575	2.157	39.6818	70.8122	9.73219	7.27608	0.06776	0.121782	0.00497782	0.00639604	23.713	42.6184	1.74202	2.23833
	M/19y	2	2	2	61.9	29.267	2.202	38.9558	66.3162	12.8998	5.14089	0.07008	0.126376	0.00570376	0.00750495	23.9451	43.1805	1.94887	2.5643
	M/19y	2	1	1	87.9	34.917	2.042	33.3234	15.8766	7.54759	2.10353	0.022472	0.0324158	0.00105616	0.00260396	6.43583	9.28368	0.302477	0.745757
	M/19y	2	1	2	86.8	35.224	1.77	33.0309	15.3146	6.69137	2.2887	0.03688	0.0552673	0.00261267	0.000534653	10.4701	15.6902	0.741731	0.151787
	M/19y	1	2	1	39.4	18.635	2.305	51.2898	79.8043	11.8789	6.71814	0.060424	0.117109	0.00231509	0.00393069	32.425	62.8435	1.24233	2.10931
	M/19y	1	2	2	43.5	18.936	2.322	50.898	79.8043	14.8247	5.38319	0.062208	0.136554	0.00465354	0.00766337	32.8517	72.1137	2.45751	4.04698
	M/19y	1	1	1	93.9	39.274	1.758	29.2856	17.0006	6.59632	2.57728	0.033056	0.0481782	0.00387778	0.00157426	8.41676	12.2672	0.987366	0.40084
	M/19y	1	1	2	79.1	46.009	1.297	23.4621	19.8106	7.08702	2.79533	0.041368	0.0788515	0.000516515	0.00108911	8.99128	17.1383	0.112264	0.236716
	M/26y_b	2	2	1	81.8	32.844	2.523	35.3329	150.242	14.0465	10.696	0.062328	0.135129	0.00419929	0.00666337	18.977	41.1426	1.27856	2.02879
	M/26y_b	2	2	2	84.4	36.127	2.5	32.1779	159.234	14.9097	10.6799	0.096536	0.21903	0.0055063	0.00880198	26.7213	60.6277	1.52415	2.4364
	M/26y_b	2	1	1	74.1	34.02	1.328	34.1854	17.5626	6.12184	2.86884	0.045544	0.0735941	-5.00594e-05	0.00211881	13.3874	21.6326	-0.0147147	0.622814
	M/26y_b	2	1	2	60.6	31.276	1.162	36.8955	17.0006	6.22848	2.72949	0.058856	0.093396	0.00045996	0.00279208	18.8183	29.8619	0.147065	0.892723
	M/26y_b	1	2	1	59	25.843	2.36	42.6377	153.239	17.0835	8.97001	0.079528	0.210426	0.00910226	0.0133366	30.7735	81.4247	3.52214	5.16064
	M/26y_b	1	2	2	62.6	30.118	2.632	38.0747	144.247	14.8247	9.73018	0.057016	0.125485	0.00153085	0.00623762	18.9309	41.6645	0.508285	2.07106
	M/26y_b	1	1	1	51.2	36.766	1.362	31.5808	18.1246	8.43781	2.14802	0.032112	0.0628119	0.000300119	0.000663366	8.73416	17.0842	0.0816294	0.180429
	M/26y_b	1	1	2	46.3	30.6383	1.135	37.5421	18.6866	6.78873	2.75258	0.0428	0.0727921	7.92079e-06	0.000584158	13.9694	23.7585	0.00258526	0.190663
	M/26y_c	2	2	1	83.7	35.976	2.543	32.3198	130.759	13.3472	9.79676	0.073336	0.145218	0.00511818	0.0080396	20.3847	40.3652	1.42266	2.23471
	M/26y_c	2	2	2	78.6	28.385	2.57	39.8827	157.735	13.9275	11.3254	0.085352	0.176188	0.00616388	0.0102772	30.0694	62.0709	2.17153	3.62065
	M/26y_c	2	1	1	101.4	44.692	1.228	24.5655	11.9425	4.53535	2.63321	0.044536	0.0745545	0.000981545	0.00174257	9.96509	16.6818	0.219624	0.389907
	M/26y_c	2	1	2	71.7	41.766	1.302	27.0767	15.3146	5.82973	2.62697	0.043984	0.0754158	0.000568158	0.00578218	10.5311	18.0568	0.136034	1.38442
	M/26y_c	1	2	1	51.7	22.517	2.655	46.4561	193.703	16.7002	11.5989	0.076264	0.198455	0.00680855	0.0102871	33.8695	88.1358	3.02374	4.56861
	M/26y_c	1	2	2	51.4	24.459	2.438	44.1948				0.070032	0.154921	0.00711121	0.00911881	28.6324	63.339	2.9074	3.7282
	M/26y_c	1	1	1	76.6	38.741	1.525	29.7671	14.7526	5.17984	2.84807	0.026464	0.0424455	0.00601846	0.00883168	6.83101	10.9562	1.55351	2.27967
	M/26y_c	1	1	2	63.7	40.965	1.525	27.7793	14.7526	5.37767	2.7433	0.030368	0.0450198	0.0013482	0.00254455	7.41316	10.9898	0.32911	0.621153
	M/33y	2	2	1	78.5	36.362	2.472	31.9577	156.237	10.6008	14.7382	0.108528	0.24296	0.0085676	0.0131881	29.8465	66.8171	2.3562	3.6269
	M/33y	2	2	2	79.9	37.569	2.423	30.8376	136.754	11.032	12.3961	0.133864	0.305921	0.0109432	0.0133762	35.6315	81.429	2.91283	3.56045
	M/33y	2	2	6																21.5	22.38	26.95	29.98	18.86	20.95	25.95	27.01	31.19	25.81	29.25	26.03	28.98
	M/33y	2	2	7																20.88	22.03	26.36	29.26	18.49	20.14	24.93	26.38	29.71	25.68	28.46	25.71	27.37
	M/33y	2	2	8																20.99	22.13	26.3	29.27	18.89	20.49	25.31	26.59	30.41	26.11	28.24	25.98	28.35
	M/33y	2	2	3	84.5
	M/33y	2	2	4	88.5
	M/33y	2	2	5	74.8	35.781	2.432	32.5035	153.239	10.2445	14.9581					39.1604	90.5121	2.86706	3.19601
	M/33y	2	1	1	80.6	50.602	1.322	19.7327	14.1905	4.79114	2.96183	0.042184	0.0641386	0.00104539	0.00374257	8.33643	12.6751	0.20659	0.73961
	M/33y	2	1	2	78.5	39.662	1.853	28.9372	13.6285	5.63191	2.41988	0.026368	0.0429505	0	0	6.64818	10.8291
	M/33y	2	1	6																20.04	21.07	26.48	36.11	21.44	N/A	29.37	27.84	32.03	27.43		28.35	31.45
	M/33y	2	1	7																20.29	21.6	26.52	35.88	21.68	N/A	29.93	28.15	32.07	27.05	27.84	28.08	31.26
	M/33y	2	1	8																18.39	19.5	24.58	35.02	19.94	32.4	27.82	25.94	30.42	25.44	25.53	26.11	29.17
	M/33y	2	1	3	100
	M/33y	2	1	4	103.2
	M/33y	2	1	5	61.2	40.61	1.183	28.0929	14.1905	5.69682	2.49096	0.038536	0.0710198	-0.000483802	0.000693069	9.48929	17.4883		0.170665
	M/33y	1	2	1	38.6	26.513	2.247	41.8989	81.3029	9.98489	8.1426	0.050208	0.0961287	0.00307929	0.00385149	18.9371	36.2572	1.16143	1.45268
	M/33y	1	2	3																20.58	21.88	26.18	29.49	18.05	22.99	25.89	26.01	29.57	26.05	29.28	25.64	28.77
	M/33y	1	2	2	68.1
	M/33y	1	1	2																19.19	19.96	25.55	35.49	20.68	32.98	28.1	26.94	30.49	25.2	25.72	27.61	31.53
	M/33y	1	1	1	68.2
	M/30y	2	2	2	124.1	42.641	2.515	26.3168	224.274	11.0003	20.3879	0.110024	0.204188	0.00383588	0.00584158	25.8024	47.8854	0.899576	1.36995
	M/30y	2	1	2	100.5	52.721	1.39	18.0693	33.2119	5.47194	6.06949	0.035144	0.0532475	0.00189648	0.00179208	6.66603	10.0999	0.359719	0.339918
	M/30y	1	2	1	70.5	33.204	2.5	34.9795	126.504	17.6739	7.15766	0.132568	0.315416	0.00715216	0.0149901	39.9253	94.9933	2.15401	4.51455
	M/30y	1	2	2																22.05	22.32	26.45	27.24	17.29	20.08	27.24	24.52	33.46	N/A	N/A	N/A	N/A
	M/30y	1	1	1	74	42.157	1.125	26.7361	21.2705	5.61568	3.78771	0.059056	0.0947723	0.00128372	0.00292079	14.0086	22.4808	0.30451	0.692837
	M/30y	1	1	2																21.25	20.17	27.23	37.06	23.05	N/A	30.33	28.63	31.9	N/A	N/A	N/A	N/A
	M/35y	2	2	1	78.5	33.403	2.668	34.785	229.077	21.1495	10.8313	0.119696	0.260188	0.0125079	0.0128713	35.8339	77.8936	3.74454	3.85333
	M/35y	2	2	2																21.16	22.49	26.37	26.63	18.31	18.04	25.44	25.55	30.52	26.33	27.7	25.18	27.39
	M/35y	2	2	3	78.7
	M/35y	2	1	1	74.7	46.157	1.365	23.3391	13.9771	7.94361	1.75954	0.040432	0.0619208	0.000511208	0.00159406	8.75967	13.4153	0.110754	0.345356
	M/35y	2	1	2																19.23	20.13	25.66	32.45	20.97	32.91	28.76	26.43	31.88	26.16	26.07	26.6	30.16
	M/35y	2	1	3	65.9
	M/35y	1	2	1	64.2	27.711	2.48	40.6007	120.628	24.4239	4.93892	0.110904	0.234673	0.0102307	0.0135545	40.0217	84.686	3.69194	4.89136
	M/35y	1	2	2																21.04	21.63	26.12	28.01	17.95	23.62	26.16	24.81	29.31	26.1	28.44	25.29	28.15
	M/35y	1	2	3	67.4
	M/35y	1	1	1	59.3	34.983	1.508	33.2604	17.647	9.62262	1.8339	0.027136	0.0433663	0.00276966	0.00373267	7.75691	12.3964	0.791717	1.067
	M/35y	1	1	2																18.55	18.16	24.32	31.47	20.07	N/A	27.57	25.65	29.95	24.37	24.94	26.22	30.19
	M/35y	1	1	3	62.6
	M/39y	2	2	1	108.8	44.43	2.865	24.7869	176.504	21.0135	8.39955	0.068304	0.192792	0.00551192	0.00811881	15.3734	43.3923	1.24059	1.82733
	M/39y	2	2	2																20.76	22.06	25.77	28.15	18.41	17.17	25.35	24.76	30.11	26.07	28.09	24.04	26.9
	M/39y	2	2	3	100.6
	M/39y	2	2	4	100.3	37.653		30.7604	168.778	23.6327	7.14173
	M/39y	2	1	1	94.2	45.952	2.18	23.5095	13.2918	7.30879	1.81861	0.02644	0.0358218	0.00161822	0.00272277	5.75383	7.79548	0.352154	0.592525
	M/39y	2	1	2																15.18	16.72	20.77	29.15	15.31	31.05	25.07	22.48	25.6	29.84	22.3	21.68	25.13
	M/39y	2	1	3	95.6
	M/39y	1	2	1	74.9	35.013	2.615	33.2318	101.758	22.9547	4.43298	0.057448	0.127317	0.00413117	0.00540594	16.4076	36.3627	1.1799	1.54398
	M/39y	1	2	2																20.21	22.09	26.06	26.25	18.05	18.66	24.98	24.89	29.71	25.85	28.78	25.21	31.41
	M/39y	1	2	3	74.2
	M/39y	1	2	4	51.3	24.798	2.445	43.8094	55.415	25.7221	2.15437	0.08712	0.191446	0.00567446	0.00919802	35.1319	77.202	2.28827	3.70918
	M/39y	1	2	5																20.74	22.13	26.4	27.7	18.35	20.56	26.15	25.52	29.67	27.28	29.72	25.81	29.19
	M/39y	1	1	1	68.8	42.21	1.678	26.6901	16.5413	8.14359	2.0312	0.032736	0.0460891	0.00164689	0.00134653	7.75551	10.919	0.390166	0.319008
	M/39y	1	1	2																19.01	20.15	25.24	35.38	19.32	33.65	28.33	25.92	30.73	25.71	25.55	28.92	31.55
	M/39y	1	1	3	65.3
	M/39y	1	1	4	71.1	40.002	1.575	28.6333	14.9777	8.12311	1.84383	0.029136	0.046495	0.00064095	0.00364356	7.28364	11.6232	0.16023	0.910846
	M/39y	1	1	5																20.48	21.74	27.17	36.35	20.84	34.77	30.44	27.87	32.15	27.17	30.18	27.98	33.15

## Sheet: DC TGF-beta3 effects
	Donor sex/age	1=-DC, 2=+DC	1=-TGF-β3, 2=+TGF-β3	Replicate	Wet weight (mg)	Cylinder face area (mm^2)	Height (mm)	GAG content (µg)	DNA content (µg)	GAG/DNA (µg/µg)	Instantaneous (peak) force change 0-10% (N)	Instantaneous (peak) force change 10-20% (N)	Equilibrium force change 0-10% (N)	Equilibrium force change 10-20% (N)	Instantaneous modulus 0-10% (kPa)	Instantaneous modulus 10-20% (kPa)	Equilibrium modulus 0-10% (kPa)	Equilibrium modulus 10-20% (kPa)	Ct_β-Actin	Ct_B2M	Ct_YWHAZ	Ct_ACAN	Ct_COL1A2	Ct_COL2A1	Ct_COL10A1	Ct_SOX9	Ct_LOX	Ct_TGF-β1	Ct_TGF-β3	Ct_c-FOS	Ct_c-JUN
	M/30y	2	2	1	80.4	41.502	2.815	165.313	18.1306	9.11791	0.099376	0.237871	0.0195047	0.0380495	23.9449	57.3156	4.6997	9.16811
	M/30y	2	2	2															20.07	22.81	26.21	27.09	18.64	22.71	27.02	25.65	25	25.81	29.97	33.05	N/A
	M/30y	2	2	3	80.5
	M/30y	2	1	1	90	52.215	1.30333	25.0022	7.78869	3.21007	0.052544	0.0928416	0.00270242	0.0039703	10.063	17.7806	0.517555	0.760375
	M/30y	2	1	2															20.22	20.84	26.3	34.15	20.82	34.4	35.33	29.03	26.07	27.36	32.05	32.46	37.3
	M/30y	2	1	3	90.5
	M/30y	1	2	1	79.9	40.489	2.642	146.655	20.3623	7.20225	0.12816	0.258901	0.024259	0.0430594	31.653	63.9435	5.99151	10.6348
	M/30y	1	2	2															20.4	22.97	26.15	26.93	18.42	22.24	26.58	25.05	24.45	25.65	30.64	33.29	N/A
	M/30y	1	2	3	105.1
	M/30y	1	1	1	91.4	51.263	1.47333	33.2119	6.30035	5.27144	0.04128	0.0650891	0.00219089	0.00173267	8.05259	12.6971	0.427383	0.337997
	M/30y	1	1	2															20.06	20.34	25.69	32.23	20.4	34.93	34.24	28.76	25.06	26.8	32.07	33.44	N/A
	M/30y	1	1	3	120.3
	M/35y	2	2	1	84.4	32.218	2.343	119.428	18.7664	6.36397	0.109488	0.255772	0.0117157	0.0120297	33.9835	79.388	3.63639	3.73385
	M/35y	2	2	2															19.92	21.67	25.52	26.19	17.74	19.54	22.6	24.51	24.03	25.32	30.47	31.24	35.16
	M/35y	2	2	3	68.9
	M/35y	2	1	1	95.9	57.528	1.565	23.3929	8.93587	2.61787	0.039712	0.0624851	0.00222685	0.00368317	6.90307	10.8617	0.38709	0.640239
	M/35y	2	1	2															19.33	19.96	25.4	31.27	19.92	34.46	34.96	28	25.25	27	31.08	32.27	36.75
	M/35y	2	1	3	78
	M/35y	1	2	1	66.6	28.39	2.5975	129.703	24.5628	5.28047	0.100568	0.260307	0.00826107	0.0114356	35.4237	91.6897	2.90985	4.02805
	M/35y	1	2	2															20.81	22.63	26.21	27.72	19.27	20.65	23.73	25.55	25.81	26.11	32.35	34.22	N/A
	M/35y	1	2	3	70.7
	M/35y	1	1	1	78.1	43.515	1.57	15.926	9.3757	1.69864	0.038056	0.0574059	0.000650059	0.00209901	8.74549	13.1922	0.149387	0.482365
	M/35y	1	1	2															17.42	17.92	23.24	29.1	18.16	32.5	33.89	26.33	25.03	24.6	28.83	31.23	31.77
	M/35y	1	1	3	49.2
	M/39y	2	2	1	81.7	46.941	2.72	160.782	23.1666	6.94022	0.160664	0.391901	0.027763	0.0486733	34.2268	83.488	5.91445	10.369
	M/39y	2	2	2															20.02	22.13	25.43	26.29	18.19	18.9	22.33	24.58	24.27	25.39	29.71	31.8	36.06
	M/39y	2	2	3	100.9
	M/39y	2	1	1	98.2	46.84	1.935	16.6781	8.40448	1.98443	0.027184	0.0388515	0.00133251	0.00208911	5.80359	8.29451	0.284482	0.44601
	M/39y	2	1	2															19.35	21.08	25.66	31.76	19.67	34.73	34.14	28.77	26.65	26.69	30.49	33	36.95
	M/39y	2	1	3	82.5
	M/39y	1	2	1	72.2	35.119	2.3575	209.156	26.993	7.74851	0.236928	0.580554	0.0163735	0.0269406	67.4643	165.311	4.6623	7.67123
	M/39y	1	2	2															20.16	22.32	25.51	25.01	18.04	17.1	21.94	23.87	24.05	25.03	30.2	30.88	N/A
	M/39y	1	2	3	80.6
	M/39y	1	1	1	96.4	54.713	1.978	19.0284	9.09827	2.09143	0.032504	0.0494455	0.00205846	0.00322772	5.94082	9.03726	0.376228	0.589937
	M/39y	1	1	2															19.55	21.02	25.95	33.03	19.62	N/A	33.58	29.09	25.86	26.82	32.52	34.74	33.22
	M/39y	1	1	3	98.1
